# Supplementary material for: Stress Situations and Speech Fluency: A Pilot Study of Oral Presentations in Immersive Virtual Reality Environments
Source: Behav Sci (Basel). 2025 Dec 1;15(12):1652. doi: 10.3390/bs15121652 (PMC12729271; doi:10.3390/bs15121652)
Supplement: Supplementary file 1 [file behavsci-15-01652-s001.zip]

Archive with 1 entries (1 files):
- behavsci-3944436-supplementary.pdf
